# Supplementary material for: New Staphylinidae (Coleoptera) records with new collection data from New Brunswick, Canada: Pselaphinae
Source: Zookeys. 2012 Apr 26;(186):31–53. doi: 10.3897/zookeys.186.2505 (PMC3349191; doi:10.3897/zookeys.186.2505)
Supplement: XML Treatment for Euplectus acomanus [file zookeys.186.2505-treatment1.xml]

<!DOCTYPE tp:taxon-treatment
  PUBLIC "-//TaxonX//DTD Taxonomic Treatment Publishing DTD v0 20100105//EN" "tax-treatment-NSO.dtd">
<tp:taxon-treatment xmlns:tp="http://www.plazi.org/taxpub"><tp:treatment-meta><mixed-citation publication-type="journal"><person-group><name><surname>Webster</surname><given-names>Reginald P.</given-names></name><name><surname>Chandler</surname><given-names>Donald S.</given-names></name><name><surname>Sweeney</surname><given-names>Jon D.</given-names></name><name><surname>DeMerchant</surname><given-names>Ian</given-names></name></person-group><article-title>New Staphylinidae (Coleoptera) records with new collection data from New Brunswick, Canada: Pselaphinae</article-title><source>Zookeys</source><day>26</day><month>4</month><year>2012</year><volume>2012</volume><issue>186</issue><fpage>31</fpage><lpage>53</lpage><pub-id pub-id-type="doi">10.3897/zookeys.186.2505</pub-id></mixed-citation></tp:treatment-meta><tp:nomenclature><tp:taxon-name>
                            <tp:taxon-name-part taxon-name-part-type="genus">Euplectus</tp:taxon-name-part>
                            <tp:taxon-name-part taxon-name-part-type="species">acomanus</tp:taxon-name-part>
                        <object-id xmlns:xlink="http://www.w3.org/1999/xlink" xlink:type="simple">http://species-id.net/wiki/Euplectus_acomanus</object-id>
								</tp:taxon-name><tp:taxon-authority>Casey, 1908**</tp:taxon-authority><xref ref-type="fig" rid="F1">Map 1</xref></tp:nomenclature><tp:treatment-sec sec-type="Material examined"><title>Material examined.</title><p><bold>New Brunswick, York Co.</bold>, 15 km W of Tracy off Rt. 645, <named-content xmlns:xlink="http://www.w3.org/1999/xlink" content-type="dwc:verbatimCoordinates" xlink:type="simple">45.6848°N, 66.8821°W</named-content>, 20–29.VII.2009, 4–11.VIII.2009, R. Webster &amp; M.-A. Giguère, old red pine forest, Lindgren funnel traps (2 ♂, RWC); same locality and forest type, 4–16.VI.2010, 16–30.VI.2010, R. Webster &amp; C. MacKay, Lindgren funnel traps (2 ♂, RWC); same locality and forest type, 30.VI.–13.VII.2010, R. Webster &amp; <!--PageBreak-->K. Burgess (2 ♂, RWC); 14 km WSW of Tracy, S of Rt. 645, <named-content xmlns:xlink="http://www.w3.org/1999/xlink" content-type="dwc:verbatimCoordinates" xlink:type="simple">45.6741°N, 66.8661°W</named-content>, 30.VI-13.VII.2010, R. Webster &amp; K. Burgess, old mixed forest with red and white spruce, red and white pine, balsam fir, eastern white cedar, red maple, and <italic><tp:taxon-name>Populus</tp:taxon-name></italic> sp., Lindgren funnel traps (1 ♂, RWC).</p><fig id="F1" position="float" orientation="portrait"><label>Map 1.</label><caption><p>Collection localities in New Brunswick, Canada of <italic><tp:taxon-name>Euplectus acomanus</tp:taxon-name></italic>.</p></caption><graphic xmlns:xlink="http://www.w3.org/1999/xlink" xlink:href="ZooKeys-186-031-g001.jpg" position="float" orientation="portrait" xlink:type="simple"/></fig></tp:treatment-sec><tp:treatment-sec sec-type="Collection and habitat data"><title>Collection and habitat data.</title><p><xref ref-type="bibr" rid="B34">Wagner (1975)</xref> recorded this species from under bark of pine (<italic><tp:taxon-name>Pinus</tp:taxon-name></italic> sp.). <xref ref-type="bibr" rid="B10">Chandler (1990)</xref> reported that this species was associated with dead pine trees in Latimer Co., Oklahoma, as well as being collected from an oak (<italic><tp:taxon-name>Quercus</tp:taxon-name></italic> sp.) tree hole, old sawdust, under bark, and at the base of a standing dead pine (<xref ref-type="bibr" rid="B13">Chandler 1997</xref>). In New Brunswick, adults were captured in Lindgren funnel traps deployed in an old (180-year-old) red pine (<italic><tp:taxon-name>Pinus resinosa</tp:taxon-name></italic> Ait.) forest and an old (180-year-old) mixed forest with various conifer species including red and white pine (<italic><tp:taxon-name>Pinus strobus</tp:taxon-name></italic> L.). Adults were captured during June, July, and August.</p></tp:treatment-sec><tp:treatment-sec sec-type="Distribution"><title>Distribution in Canada and Alaska.</title><p>QC, <bold>NB</bold> (<xref ref-type="bibr" rid="B17">Davies 1991</xref>).</p></tp:treatment-sec><ref-list><ref id="B34"><mixed-citation xmlns:xlink="http://www.w3.org/1999/xlink" xlink:type="simple"><person-group><name name-style="western"><surname>Wagner</surname><given-names>JA</given-names></name></person-group> (<year>1975</year>)<article-title> Review of the genera <italic>Euplectus</italic>, <italic>Pycnoplectus</italic>, <italic>Leptoplectus</italic>, and <italic>Acolonia</italic> (Coleoptera: Pselaphidae) including Nearctic species north of Mexico.</article-title><source>Entomologica Americana </source><volume>49</volume> (<issue>2</issue>): <fpage>125</fpage>-<lpage>207</lpage>.</mixed-citation></ref><ref id="B10"><mixed-citation xmlns:xlink="http://www.w3.org/1999/xlink" xlink:type="simple"><person-group><name name-style="western"><surname>Chandler</surname><given-names>DS</given-names></name></person-group> (<year>1990</year>)<article-title> [1989] The Pselaphidae (Coleoptera) of Latimer County, Oklahoma, with revisions of four genera from eastern North America. Part 1. Faroninae and Euplectinae.</article-title><source>Transactions of the American Entomological Society </source><volume>115</volume> (<issue>4</issue>): <fpage>503</fpage>-<lpage>529</lpage>.</mixed-citation></ref><ref id="B13"><mixed-citation xmlns:xlink="http://www.w3.org/1999/xlink" xlink:type="simple"><person-group><name name-style="western"><surname>Chandler</surname><given-names>DS</given-names></name></person-group> (<year>1997</year>)<source> Coleoptera: Pselaphidae. In: A catalogue of the Coleoptera of America north of Mexico. US Department of Agriculture, Agriculture Handbook Number 529-31, 118 pp.</source></mixed-citation></ref><ref id="B17"><mixed-citation xmlns:xlink="http://www.w3.org/1999/xlink" xlink:type="simple"><person-group><name name-style="western"><surname>Davies</surname><given-names>A</given-names></name></person-group> (<year>1991</year>)<source> Family Pselaphidae: short-winged mold beetles [pp. 125–129] In: Bousquet Y (Ed) Checklist of beetles of Canada and Alaska, Publication 1861/E, Agriculture Canada, Research Branch, Ottawa, Ontario, 430 pp.</source></mixed-citation></ref></ref-list></tp:taxon-treatment>
