# Supplementary material for: New Staphylinidae (Coleoptera) records with new collection data from New Brunswick, Canada: Pselaphinae
Source: Zookeys. 2012 Apr 26;(186):31–53. doi: 10.3897/zookeys.186.2505 (PMC3349191; doi:10.3897/zookeys.186.2505)
Supplement: XML Treatment for Euplectus confluens [file zookeys.186.2505-treatment2.xml]

<!DOCTYPE tp:taxon-treatment
  PUBLIC "-//TaxonX//DTD Taxonomic Treatment Publishing DTD v0 20100105//EN" "tax-treatment-NSO.dtd">
<tp:taxon-treatment xmlns:tp="http://www.plazi.org/taxpub"><tp:treatment-meta><mixed-citation publication-type="journal"><person-group><name><surname>Webster</surname><given-names>Reginald P.</given-names></name><name><surname>Chandler</surname><given-names>Donald S.</given-names></name><name><surname>Sweeney</surname><given-names>Jon D.</given-names></name><name><surname>DeMerchant</surname><given-names>Ian</given-names></name></person-group><article-title>New Staphylinidae (Coleoptera) records with new collection data from New Brunswick, Canada: Pselaphinae</article-title><source>Zookeys</source><day>26</day><month>4</month><year>2012</year><volume>2012</volume><issue>186</issue><fpage>31</fpage><lpage>53</lpage><pub-id pub-id-type="doi">10.3897/zookeys.186.2505</pub-id></mixed-citation></tp:treatment-meta><tp:nomenclature><tp:taxon-name>
                            <tp:taxon-name-part taxon-name-part-type="genus">Euplectus</tp:taxon-name-part>
                            <tp:taxon-name-part taxon-name-part-type="species">confluens</tp:taxon-name-part>
                        <object-id xmlns:xlink="http://www.w3.org/1999/xlink" xlink:type="simple">http://species-id.net/wiki/Euplectus_confluens</object-id>
								</tp:taxon-name><tp:taxon-authority>LeConte, 1849**</tp:taxon-authority><xref ref-type="fig" rid="F2">Map 2</xref></tp:nomenclature><tp:treatment-sec sec-type="Material examined"><title>Material examined.</title><p><bold>New Brunswick, Queens Co.</bold>, Cranberry Lake P.N.A, <named-content xmlns:xlink="http://www.w3.org/1999/xlink" content-type="dwc:verbatimCoordinates" xlink:type="simple">46.1125°N, 65.6075°W</named-content>, 25.VI–1.VII.2009, 10–15.VII.2009, 15–21.VII.2009, 28.VII-6.VIII.2009, R. Webster &amp; M.-A. Giguère, old red oak forest, Lindgren funnel traps (8 ♂, AFC, RWC); Grand Lake Meadows P.N.A., <named-content xmlns:xlink="http://www.w3.org/1999/xlink" content-type="dwc:verbatimCoordinates" xlink:type="simple">45.8227°N, 66.1209°W</named-content>, 31.V-15.VI.2010, R. Webster &amp; C. MacKay, old silver maple forest with green ash and seasonally flooded marsh, Lindgren funnel trap (1 ♂, RWC). <bold>York Co.</bold>, 14 km WSW of Tracy, S of Rt. 645, <named-content xmlns:xlink="http://www.w3.org/1999/xlink" content-type="dwc:verbatimCoordinates" xlink:type="simple">45.6741°N, 66.8661°W</named-content>, 30.VI–13.VII.2010, R. Webster &amp; K. Burgess, old mixed forest with red and white spruce, red and white pine, balsam fir, eastern white cedar, red maple, and <italic><tp:taxon-name>Populus</tp:taxon-name></italic> sp., Lindgren funnel trap (1 ♂, RWC).</p><fig id="F2" position="float" orientation="portrait"><label>Map 2.</label><caption><p>Collection localities in New Brunswick, Canada of <italic><tp:taxon-name>Euplectus confluens</tp:taxon-name></italic>.</p></caption><graphic xmlns:xlink="http://www.w3.org/1999/xlink" xlink:href="ZooKeys-186-031-g002.jpg" position="float" orientation="portrait" xlink:type="simple"/></fig></tp:treatment-sec><tp:treatment-sec sec-type="Collection and habitat data"><title>Collection and habitat data.</title><p><xref ref-type="bibr" rid="B32">Park et al. (1950)</xref> reported <italic><tp:taxon-name>Euplectus confluens</tp:taxon-name></italic>from a sugar maple (<italic><tp:taxon-name>Acer saccharum</tp:taxon-name></italic> Marsh.) tree hole. According to <xref ref-type="bibr" rid="B34">Wagner (1975)</xref>,the preferred habitat of this species was loose, moist, decayed woody debris in hollow trees and basal tree holes in American beech (<italic><tp:taxon-name>Fagus grandifolia</tp:taxon-name></italic> Ehrh.) and sugar maple. <xref ref-type="bibr" rid="B34">Wagner (1975)</xref> considered this species to be the most frequently collected <italic><tp:taxon-name>Euplectus</tp:taxon-name></italic> species in eastern deciduous forests. <xref ref-type="bibr" rid="B13">Chandler (1997)</xref> reported that this species was most commonly found in tree holes and rotten wood, but was also taken from barn debris and sawdust and at an ultraviolet light. In New Brunswick, adults were captured in Lindgren funnel traps deployed in an old red oak (<italic><tp:taxon-name>Quercus rubra</tp:taxon-name></italic> L.) forest, an old silver maple (<italic><tp:taxon-name>Acer saccharinum</tp:taxon-name></italic> L.) swamp, and an old mixed forest. Basal tree holes were frequent in the red oak and the mixed forest stand. Adults were captured during June, July, and August.</p></tp:treatment-sec><tp:treatment-sec sec-type="Distribution"><title>Distribution in Canada and Alaska.</title><p>QC, <bold>NB</bold> (<xref ref-type="bibr" rid="B17">Davies 1991</xref>).<!--PageBreak--></p></tp:treatment-sec><ref-list><ref id="B32"><mixed-citation xmlns:xlink="http://www.w3.org/1999/xlink" xlink:type="simple"><person-group><name name-style="western"><surname>Park</surname><given-names>O</given-names></name><name name-style="western"><surname>Auerbach</surname><given-names>S</given-names></name><name name-style="western"><surname>Corley</surname><given-names>G</given-names></name></person-group> (<year>1950</year>)<article-title> The tree-hole habitat with emphasis on the Pselaphid beetle fauna.</article-title><source>Bulletin of the Chicago Academy of Sciences </source><volume>9</volume> (<issue>2</issue>): <fpage>19</fpage>-<lpage>57</lpage>.</mixed-citation></ref><ref id="B34"><mixed-citation xmlns:xlink="http://www.w3.org/1999/xlink" xlink:type="simple"><person-group><name name-style="western"><surname>Wagner</surname><given-names>JA</given-names></name></person-group> (<year>1975</year>)<article-title> Review of the genera <italic>Euplectus</italic>, <italic>Pycnoplectus</italic>, <italic>Leptoplectus</italic>, and <italic>Acolonia</italic> (Coleoptera: Pselaphidae) including Nearctic species north of Mexico.</article-title><source>Entomologica Americana </source><volume>49</volume> (<issue>2</issue>): <fpage>125</fpage>-<lpage>207</lpage>.</mixed-citation></ref><ref id="B13"><mixed-citation xmlns:xlink="http://www.w3.org/1999/xlink" xlink:type="simple"><person-group><name name-style="western"><surname>Chandler</surname><given-names>DS</given-names></name></person-group> (<year>1997</year>)<source> Coleoptera: Pselaphidae. In: A catalogue of the Coleoptera of America north of Mexico. US Department of Agriculture, Agriculture Handbook Number 529-31, 118 pp.</source></mixed-citation></ref><ref id="B17"><mixed-citation xmlns:xlink="http://www.w3.org/1999/xlink" xlink:type="simple"><person-group><name name-style="western"><surname>Davies</surname><given-names>A</given-names></name></person-group> (<year>1991</year>)<source> Family Pselaphidae: short-winged mold beetles [pp. 125–129] In: Bousquet Y (Ed) Checklist of beetles of Canada and Alaska, Publication 1861/E, Agriculture Canada, Research Branch, Ottawa, Ontario, 430 pp.</source></mixed-citation></ref></ref-list></tp:taxon-treatment>
