# Supplementary material for: New Staphylinidae (Coleoptera) records with new collection data from New Brunswick, Canada: Pselaphinae
Source: Zookeys. 2012 Apr 26;(186):31–53. doi: 10.3897/zookeys.186.2505 (PMC3349191; doi:10.3897/zookeys.186.2505)
Supplement: XML Treatment for Actiastes foveicollis [file zookeys.186.2505-treatment5.xml]

<!DOCTYPE tp:taxon-treatment
  PUBLIC "-//TaxonX//DTD Taxonomic Treatment Publishing DTD v0 20100105//EN" "tax-treatment-NSO.dtd">
<tp:taxon-treatment xmlns:tp="http://www.plazi.org/taxpub"><tp:treatment-meta><mixed-citation publication-type="journal"><person-group><name><surname>Webster</surname><given-names>Reginald P.</given-names></name><name><surname>Chandler</surname><given-names>Donald S.</given-names></name><name><surname>Sweeney</surname><given-names>Jon D.</given-names></name><name><surname>DeMerchant</surname><given-names>Ian</given-names></name></person-group><article-title>New Staphylinidae (Coleoptera) records with new collection data from New Brunswick, Canada: Pselaphinae</article-title><source>Zookeys</source><day>26</day><month>4</month><year>2012</year><volume>2012</volume><issue>186</issue><fpage>31</fpage><lpage>53</lpage><pub-id pub-id-type="doi">10.3897/zookeys.186.2505</pub-id></mixed-citation></tp:treatment-meta><tp:nomenclature><tp:taxon-name>
                            <tp:taxon-name-part taxon-name-part-type="genus">Actiastes</tp:taxon-name-part>
                            <tp:taxon-name-part taxon-name-part-type="species">foveicollis</tp:taxon-name-part>
                        <object-id xmlns:xlink="http://www.w3.org/1999/xlink" xlink:type="simple">http://species-id.net/wiki/Actiastes_foveicollis</object-id>
								</tp:taxon-name><tp:taxon-authority>(LeConte, 1878)**</tp:taxon-authority><xref ref-type="fig" rid="F5">Map 5</xref></tp:nomenclature><tp:treatment-sec sec-type="Material examined"><title>Material examined. </title><p><bold>New Brunswick, Queens Co.</bold>, Cranberry Lake P.N.A, <named-content xmlns:xlink="http://www.w3.org/1999/xlink" content-type="dwc:verbatimCoordinates" xlink:type="simple">46.1125°N, 65.6075°W</named-content>, 11–18.VI.2009, 28.VII-6.VIII.2009, 6–14.VIII.2009, R. Webster &amp; M.-A. Giguère, old red oak forest, Lindgren funnel traps (3, RWC); Grand Lake Meadows P.N.A., <named-content xmlns:xlink="http://www.w3.org/1999/xlink" content-type="dwc:verbatimCoordinates" xlink:type="simple">45.8227°N, 66.1209°W</named-content>, 12–26.VII.2010, R. Webster &amp; C. MacKay, old silver maple forest with green ash and seasonally flooded marsh, Lindgren funnel trap (1, RWC). <bold>York Co.</bold>, 15 km W of Tracy off Rt. 645, <named-content xmlns:xlink="http://www.w3.org/1999/xlink" content-type="dwc:verbatimCoordinates" xlink:type="simple">45.6848°N, 66.8821°W</named-content>, 15–21.VI.2009, 7–14.VII.2009, 11–18.VIII.2009, R. Webster &amp; M.-A. Giguère, old red pine forest, Lindgren funnel traps (4, AFC, RWC); same locality and forest type, 16–30.VI.2010, R. Webster &amp; C. MacKay, Lindgren funnel traps (2, RWC); 14 km WSW of Tracy, S of Rt. 645, <named-content xmlns:xlink="http://www.w3.org/1999/xlink" content-type="dwc:verbatimCoordinates" xlink:type="simple">45.6741°N, 66.8661°W</named-content>, 26.IV–10.V.2010, 16–30.VI.2010, 30.VI–13.VII.2009, R. Webster &amp; C. MacKay, old mixed forest with red and white spruce, red and white pine, balsam fir, eastern white cedar, red maple, and <italic><tp:taxon-name>Populus</tp:taxon-name></italic> sp., Lindgren funnel traps (4, AFC, RWC).</p><fig id="F5" position="float" orientation="portrait"><label>Map 5.</label><caption><p>Collection localities in New Brunswick, Canada of <italic><tp:taxon-name>Actiastes foveicollis</tp:taxon-name></italic>.</p></caption><graphic xmlns:xlink="http://www.w3.org/1999/xlink" xlink:href="ZooKeys-186-031-g005.jpg" position="float" orientation="portrait" xlink:type="simple"/></fig></tp:treatment-sec><tp:treatment-sec sec-type="Collection and habitat data"><title>Collection and habitat data.</title><p>This species was collected from leaf litter in New Hampshire (<xref ref-type="bibr" rid="B8">Chandler 1987</xref>), and is associated with hardwood leaf litters, often near water, and has been taken infrequently from rotten wood (<xref ref-type="bibr" rid="B13">Chandler 1997</xref>).In New Brunswick, this species was captured in Lindgren funnel traps deployed in an old red oak forest, an old silver maple forest, an old red pine forest, and an old mixed forest. Adults were captured during April, May, June, July, and August.</p></tp:treatment-sec><tp:treatment-sec sec-type="Distribution"><title>Distribution in Canada and Alaska.</title><p>BC, ON, QC, <bold>NB</bold> (<xref ref-type="bibr" rid="B20">Grigarick and Schuster 1971</xref>; <xref ref-type="bibr" rid="B17">Davies 1991</xref>).</p></tp:treatment-sec><ref-list><ref id="B8"><mixed-citation xmlns:xlink="http://www.w3.org/1999/xlink" xlink:type="simple"><person-group><name name-style="western"><surname>Chandler</surname><given-names>DS</given-names></name></person-group> (<year>1987</year>)<article-title> Species richness and abundance of Pselaphidae (Coleoptera) in old-growth and 40-year-old forests in New Hampshire.</article-title><source>Canadian Journal of Zoology </source><volume>65</volume> (<issue>3</issue>): <fpage>608</fpage>-<lpage>615</lpage>. doi: <ext-link ext-link-type="uri" xlink:href="http://dx.doi.org/10.1139/z87-095" xlink:type="simple">10.1139/z87-095</ext-link></mixed-citation></ref><ref id="B13"><mixed-citation xmlns:xlink="http://www.w3.org/1999/xlink" xlink:type="simple"><person-group><name name-style="western"><surname>Chandler</surname><given-names>DS</given-names></name></person-group> (<year>1997</year>)<source> Coleoptera: Pselaphidae. In: A catalogue of the Coleoptera of America north of Mexico. US Department of Agriculture, Agriculture Handbook Number 529-31, 118 pp.</source></mixed-citation></ref><ref id="B20"><mixed-citation xmlns:xlink="http://www.w3.org/1999/xlink" xlink:type="simple"><person-group><name name-style="western"><surname>Grigarick</surname><given-names>AA</given-names></name><name name-style="western"><surname>Schuster</surname><given-names>RO</given-names></name></person-group> (<year>1971</year>)<article-title> A revision of <italic>Actium</italic> Casey and <italic>Actiastes</italic> Casey (Coleoptera: Pselaphidae).</article-title><source>University of California Publications in Entomology </source><volume>67</volume>: <fpage>1</fpage>-<lpage>56</lpage>.</mixed-citation></ref><ref id="B17"><mixed-citation xmlns:xlink="http://www.w3.org/1999/xlink" xlink:type="simple"><person-group><name name-style="western"><surname>Davies</surname><given-names>A</given-names></name></person-group> (<year>1991</year>)<source> Family Pselaphidae: short-winged mold beetles [pp. 125–129] In: Bousquet Y (Ed) Checklist of beetles of Canada and Alaska, Publication 1861/E, Agriculture Canada, Research Branch, Ottawa, Ontario, 430 pp.</source></mixed-citation></ref></ref-list></tp:taxon-treatment>
