# Supplementary material for: New Staphylinidae (Coleoptera) records with new collection data from New Brunswick, Canada: Pselaphinae
Source: Zookeys. 2012 Apr 26;(186):31–53. doi: 10.3897/zookeys.186.2505 (PMC3349191; doi:10.3897/zookeys.186.2505)
Supplement: XML Treatment for Dalmosella tenuis [file zookeys.186.2505-treatment8.xml]

<!DOCTYPE tp:taxon-treatment
  PUBLIC "-//TaxonX//DTD Taxonomic Treatment Publishing DTD v0 20100105//EN" "tax-treatment-NSO.dtd">
<tp:taxon-treatment xmlns:tp="http://www.plazi.org/taxpub"><tp:treatment-meta><mixed-citation publication-type="journal"><person-group><name><surname>Webster</surname><given-names>Reginald P.</given-names></name><name><surname>Chandler</surname><given-names>Donald S.</given-names></name><name><surname>Sweeney</surname><given-names>Jon D.</given-names></name><name><surname>DeMerchant</surname><given-names>Ian</given-names></name></person-group><article-title>New Staphylinidae (Coleoptera) records with new collection data from New Brunswick, Canada: Pselaphinae</article-title><source>Zookeys</source><day>26</day><month>4</month><year>2012</year><volume>2012</volume><issue>186</issue><fpage>31</fpage><lpage>53</lpage><pub-id pub-id-type="doi">10.3897/zookeys.186.2505</pub-id></mixed-citation></tp:treatment-meta><tp:nomenclature><tp:taxon-name>
                            <tp:taxon-name-part taxon-name-part-type="genus">Dalmosella</tp:taxon-name-part>
                            <tp:taxon-name-part taxon-name-part-type="species">tenuis</tp:taxon-name-part>
                        <object-id xmlns:xlink="http://www.w3.org/1999/xlink" xlink:type="simple">http://species-id.net/wiki/Dalmosella_tenuis</object-id>
								</tp:taxon-name><tp:taxon-authority>Casey, 1897***</tp:taxon-authority><xref ref-type="fig" rid="F8">Map 8</xref></tp:nomenclature><tp:treatment-sec sec-type="Material examined"><title>Material examined.</title><p><bold>CANADA, New Brunswick, Charlotte Co.</bold>, 10 km NW of New River Beach, <named-content xmlns:xlink="http://www.w3.org/1999/xlink" content-type="dwc:verbatimCoordinates" xlink:type="simple">45.2110°N, 66.6170°W</named-content>, 29.VI-16.VII.2010, R. Webster &amp; C. MacKay, old eastern white cedar forest, Lindgren funnel trap (1, AFC). <bold>Queens Co.</bold>, Cranberry Lake P.N.A, <named-content xmlns:xlink="http://www.w3.org/1999/xlink" content-type="dwc:verbatimCoordinates" xlink:type="simple">46.1125°N, 65.6075°W</named-content>, 18–25.VI.2009, 14–19.VIII.2009, R. Webster &amp; M.-A. Giguère, old red oak forest, Lindgren funnel traps (2, RWC): same locality data and forest type, 7–13.VII.2011, M. Roy &amp; V. Webster, Lindgren funnel trap (1, RWC). <bold>York Co.</bold>, 15 km W of Tracy off Rt. 645, <named-content xmlns:xlink="http://www.w3.org/1999/xlink" content-type="dwc:verbatimCoordinates" xlink:type="simple">45.6848°N, 66.8821°W</named-content>, 21–28.VI.2009, 4–11.VIII.2009, R. Webster &amp; M.-A. Giguère, old red pine forest, Lindgren funnel traps (2, RWC); same locality and forest type, 30.VI-13.VII.2010, R. Webster &amp; K. Burgess, Lindgren funnel trap (1, RWC).</p><fig id="F8" position="float" orientation="portrait"><label>Map 8.</label><caption><p>Collection localities in New Brunswick, Canada of <italic><tp:taxon-name>Dalmosella tenuis</tp:taxon-name></italic>.</p></caption><graphic xmlns:xlink="http://www.w3.org/1999/xlink" xlink:href="ZooKeys-186-031-g008.jpg" position="float" orientation="portrait" xlink:type="simple"/></fig></tp:treatment-sec><tp:treatment-sec sec-type="Collection and habitat data"><title>Collection and habitat data. </title><p><xref ref-type="bibr" rid="B10">Chandler (1990)</xref> reported that this species had been taken from various rotten woods and from tree holes. Specimens from New Brunswick were captured in Lindgren funnel traps deployed in an old-growth eastern white cedar forest, old red oak forest, and an old red pine forest. Adults were captured during June and July.</p></tp:treatment-sec><tp:treatment-sec sec-type="Distribution"><title>Distribution in Canada and Alaska.</title><p><bold>NB</bold> (new Canadian record). <xref ref-type="bibr" rid="B13">Chandler (1997)</xref> reported this species from Louisiana east to Florida and north to Maine in the United States.</p></tp:treatment-sec><ref-list><ref id="B10"><mixed-citation xmlns:xlink="http://www.w3.org/1999/xlink" xlink:type="simple"><person-group><name name-style="western"><surname>Chandler</surname><given-names>DS</given-names></name></person-group> (<year>1990</year>)<article-title> [1989] The Pselaphidae (Coleoptera) of Latimer County, Oklahoma, with revisions of four genera from eastern North America. Part 1. Faroninae and Euplectinae.</article-title><source>Transactions of the American Entomological Society </source><volume>115</volume> (<issue>4</issue>): <fpage>503</fpage>-<lpage>529</lpage>.</mixed-citation></ref><ref id="B13"><mixed-citation xmlns:xlink="http://www.w3.org/1999/xlink" xlink:type="simple"><person-group><name name-style="western"><surname>Chandler</surname><given-names>DS</given-names></name></person-group> (<year>1997</year>)<source> Coleoptera: Pselaphidae. In: A catalogue of the Coleoptera of America north of Mexico. US Department of Agriculture, Agriculture Handbook Number 529-31, 118 pp.</source></mixed-citation></ref></ref-list></tp:taxon-treatment>
