# Supplementary material for: New Staphylinidae (Coleoptera) records with new collection data from New Brunswick, Canada: Pselaphinae
Source: Zookeys. 2012 Apr 26;(186):31–53. doi: 10.3897/zookeys.186.2505 (PMC3349191; doi:10.3897/zookeys.186.2505)
Supplement: XML Treatment for Trimioplectus obsoletus [file zookeys.186.2505-treatment10.xml]

<!DOCTYPE tp:taxon-treatment
  PUBLIC "-//TaxonX//DTD Taxonomic Treatment Publishing DTD v0 20100105//EN" "tax-treatment-NSO.dtd">
<tp:taxon-treatment xmlns:tp="http://www.plazi.org/taxpub"><tp:treatment-meta><mixed-citation publication-type="journal"><person-group><name><surname>Webster</surname><given-names>Reginald P.</given-names></name><name><surname>Chandler</surname><given-names>Donald S.</given-names></name><name><surname>Sweeney</surname><given-names>Jon D.</given-names></name><name><surname>DeMerchant</surname><given-names>Ian</given-names></name></person-group><article-title>New Staphylinidae (Coleoptera) records with new collection data from New Brunswick, Canada: Pselaphinae</article-title><source>Zookeys</source><day>26</day><month>4</month><year>2012</year><volume>2012</volume><issue>186</issue><fpage>31</fpage><lpage>53</lpage><pub-id pub-id-type="doi">10.3897/zookeys.186.2505</pub-id></mixed-citation></tp:treatment-meta><tp:nomenclature><tp:taxon-name>
                            <tp:taxon-name-part taxon-name-part-type="genus">Trimioplectus</tp:taxon-name-part>
                            <tp:taxon-name-part taxon-name-part-type="species">obsoletus</tp:taxon-name-part>
                        <object-id xmlns:xlink="http://www.w3.org/1999/xlink" xlink:type="simple">http://species-id.net/wiki/Trimioplectus_obsoletus</object-id>
								</tp:taxon-name><tp:taxon-authority>Brendel, 1891**</tp:taxon-authority><xref ref-type="fig" rid="F10">Map 10</xref></tp:nomenclature><tp:treatment-sec sec-type="Material examined"><title>Material examined.</title><p><bold>New Brunswick, Queens Co.</bold>, Cranberry Lake P.N.A, <named-content xmlns:xlink="http://www.w3.org/1999/xlink" content-type="dwc:verbatimCoordinates" xlink:type="simple">46.1125°N, 65.6075°W</named-content>, 11–18.VI.2009, 18–25.VI.2009, 25.VI-1.VII.2009, 15–21.VII.2009, 21–28.VII.2009, R. Webster &amp; M.-A. Giguère, old red oak forest, Lindgren funnel traps (9, AFC, RWC). <bold>Sunbury Co.</bold>, Acadia Research Forest, <named-content xmlns:xlink="http://www.w3.org/1999/xlink" content-type="dwc:verbatimCoordinates" xlink:type="simple">45.9866°N, 66.3841°W</named-content>, 24–30.VI.2009, 30.VI-8.VII.2009, 8–13.VII.2009, 13–21.VII.2009, R. Webster &amp; M.-A. Giguère, red spruce forest with red maple and balsam fir, Lindgren funnel traps (8, AFC, RWC). <bold>York Co.</bold>, 15 km W of Tracy off Rt. 645, <named-content xmlns:xlink="http://www.w3.org/1999/xlink" content-type="dwc:verbatimCoordinates" xlink:type="simple">45.6848°N, 66.8821°W</named-content>, 15–21.VI.2009, 20–29.VII.2009, R. Webster &amp; M.-A. Giguère, old red pine forest, Lindgren funnel traps (3, AFC, RWC); 14 km WSW of Tracy, S of Rt. 645, <named-content xmlns:xlink="http://www.w3.org/1999/xlink" content-type="dwc:verbatimCoordinates" xlink:type="simple">45.6741°N, 66.8661°W</named-content>, 10–26.V.2010, R. Webster &amp; C. MacKay, old mixed forest with red and white spruce, red and white pine, balsam fir, eastern white cedar, red maple, and <italic><tp:taxon-name>Populus</tp:taxon-name></italic> sp., Lindgren funnel traps (2, AFC).</p><fig id="F10" position="float" orientation="portrait"><label>Map 10.</label><caption><p>Collection localities in New Brunswick, Canada of <italic><tp:taxon-name>Trimioplectus obsoletus</tp:taxon-name></italic>.</p></caption><graphic xmlns:xlink="http://www.w3.org/1999/xlink" xlink:href="ZooKeys-186-031-g010.jpg" position="float" orientation="portrait" xlink:type="simple"/></fig></tp:treatment-sec><tp:treatment-sec sec-type="Collection and habitat data"><title>Collection and habitat data.</title><p><xref ref-type="bibr" rid="B30">Park (1949)</xref>, <xref ref-type="bibr" rid="B32">Park et al. (1950)</xref>, and <xref ref-type="bibr" rid="B10">Chandler (1990)</xref> reported that this species was most commonly collected from hardwood tree holes and rotten wood. Specimens from New Brunswick were captured in Lindgren funnel traps deployed in an 110-year-old red spruce forest with red maple (<italic><tp:taxon-name>Acer rubrum</tp:taxon-name></italic> L.), an old red pine forest, an old mixed forest, and an old red oak forest. Adults were captured during May, June, and July.</p></tp:treatment-sec><tp:treatment-sec sec-type="Distribution"><title>Distribution in Canada and Alaska.</title><p>ON, QC, <bold>NB</bold> (<xref ref-type="bibr" rid="B17">Davies 1991</xref>).<!--PageBreak--></p></tp:treatment-sec><ref-list><ref id="B30"><mixed-citation xmlns:xlink="http://www.w3.org/1999/xlink" xlink:type="simple"><person-group><name name-style="western"><surname>Park</surname><given-names>O</given-names></name></person-group> (<year>1949</year>)<article-title> New species of Nearctic pselaphid beetles and a revision of the genus <italic>Cedius</italic>.</article-title><source>Bulletin of the Chicago Academy of Science </source><volume>8</volume>: <fpage>315</fpage>-<lpage>343</lpage>.</mixed-citation></ref><ref id="B32"><mixed-citation xmlns:xlink="http://www.w3.org/1999/xlink" xlink:type="simple"><person-group><name name-style="western"><surname>Park</surname><given-names>O</given-names></name><name name-style="western"><surname>Auerbach</surname><given-names>S</given-names></name><name name-style="western"><surname>Corley</surname><given-names>G</given-names></name></person-group> (<year>1950</year>)<article-title> The tree-hole habitat with emphasis on the Pselaphid beetle fauna.</article-title><source>Bulletin of the Chicago Academy of Sciences </source><volume>9</volume> (<issue>2</issue>): <fpage>19</fpage>-<lpage>57</lpage>.</mixed-citation></ref><ref id="B10"><mixed-citation xmlns:xlink="http://www.w3.org/1999/xlink" xlink:type="simple"><person-group><name name-style="western"><surname>Chandler</surname><given-names>DS</given-names></name></person-group> (<year>1990</year>)<article-title> [1989] The Pselaphidae (Coleoptera) of Latimer County, Oklahoma, with revisions of four genera from eastern North America. Part 1. Faroninae and Euplectinae.</article-title><source>Transactions of the American Entomological Society </source><volume>115</volume> (<issue>4</issue>): <fpage>503</fpage>-<lpage>529</lpage>.</mixed-citation></ref><ref id="B17"><mixed-citation xmlns:xlink="http://www.w3.org/1999/xlink" xlink:type="simple"><person-group><name name-style="western"><surname>Davies</surname><given-names>A</given-names></name></person-group> (<year>1991</year>)<source> Family Pselaphidae: short-winged mold beetles [pp. 125–129] In: Bousquet Y (Ed) Checklist of beetles of Canada and Alaska, Publication 1861/E, Agriculture Canada, Research Branch, Ottawa, Ontario, 430 pp.</source></mixed-citation></ref></ref-list></tp:taxon-treatment>
