# Supplementary material for: New Staphylinidae (Coleoptera) records with new collection data from New Brunswick, Canada: Pselaphinae
Source: Zookeys. 2012 Apr 26;(186):31–53. doi: 10.3897/zookeys.186.2505 (PMC3349191; doi:10.3897/zookeys.186.2505)
Supplement: XML Treatment for Batrisodes frontalis [file zookeys.186.2505-treatment11.xml]

<!DOCTYPE tp:taxon-treatment
  PUBLIC "-//TaxonX//DTD Taxonomic Treatment Publishing DTD v0 20100105//EN" "tax-treatment-NSO.dtd">
<tp:taxon-treatment xmlns:tp="http://www.plazi.org/taxpub"><tp:treatment-meta><mixed-citation publication-type="journal"><person-group><name><surname>Webster</surname><given-names>Reginald P.</given-names></name><name><surname>Chandler</surname><given-names>Donald S.</given-names></name><name><surname>Sweeney</surname><given-names>Jon D.</given-names></name><name><surname>DeMerchant</surname><given-names>Ian</given-names></name></person-group><article-title>New Staphylinidae (Coleoptera) records with new collection data from New Brunswick, Canada: Pselaphinae</article-title><source>Zookeys</source><day>26</day><month>4</month><year>2012</year><volume>2012</volume><issue>186</issue><fpage>31</fpage><lpage>53</lpage><pub-id pub-id-type="doi">10.3897/zookeys.186.2505</pub-id></mixed-citation></tp:treatment-meta><tp:nomenclature><tp:taxon-name>
                            <tp:taxon-name-part taxon-name-part-type="genus">Batrisodes</tp:taxon-name-part>
                            <tp:taxon-name-part taxon-name-part-type="species">frontalis</tp:taxon-name-part>
                        <object-id xmlns:xlink="http://www.w3.org/1999/xlink" xlink:type="simple">http://species-id.net/wiki/Batrisodes_frontalis</object-id>
								</tp:taxon-name><tp:taxon-authority>(LeConte, 1849)**</tp:taxon-authority><xref ref-type="fig" rid="F11">Map 11</xref></tp:nomenclature><tp:treatment-sec sec-type="Material examined"><title>Material examined.</title><p><bold>New Brunswick, Carleton Co.</bold>, Jackson Falls, Bell Forest, <named-content xmlns:xlink="http://www.w3.org/1999/xlink" content-type="dwc:verbatimCoordinates" xlink:type="simple">46.2200°N, 67.7231°W</named-content>, 5–12.VII.2008, R. P. Webster, mature hardwood forest, Lindgren funnel trap (1, RWC). <bold>Queens Co.</bold>, Cranberry Lake P.N.A, <named-content xmlns:xlink="http://www.w3.org/1999/xlink" content-type="dwc:verbatimCoordinates" xlink:type="simple">46.1125°N, 65.6075°W</named-content>, 31.V–11.VI.2009, 11–18.VI.2009, 25.VI-1.VII.2009, 15–21.VII.2009, 28.VII-6.VIII.2009, R. Webster &amp; M.-A. Giguère, old red oak forest, Lindgren funnel traps (6, AFC, NBM, RWC); Grand Lake Meadows P.N.A., <named-content xmlns:xlink="http://www.w3.org/1999/xlink" content-type="dwc:verbatimCoordinates" xlink:type="simple">45.8227°N, 66.1209°W</named-content>, 12–26.VII.2010, R. Webster &amp; C. MacKay, old silver maple forest with green ash and seasonally flooded marsh, Lindgren funnel trap (1, RWC). <bold>Sunbury Co.</bold>, Acadia Research Forest, <named-content xmlns:xlink="http://www.w3.org/1999/xlink" content-type="dwc:verbatimCoordinates" xlink:type="simple">45.9866°N, 66.3841°W</named-content>, 13–21.VII.2009, 21–29.VII.2009, R. Webster &amp; M.-A. Giguère, red spruce forest with red maple and balsam fir, Lindgren funnel traps (2, RWC). <bold>York Co.</bold>, 15 km W of Tracy off Rt. 645, <named-content xmlns:xlink="http://www.w3.org/1999/xlink" content-type="dwc:verbatimCoordinates" xlink:type="simple">45.6848°N, 66.8821°W</named-content>, 17–26.VII.2008, R. P. Webster, old red pine forest, Lindgren funnel trap (1, AFC); same locality and forest type but 21–28.VI.2009, 28.VI–7.VII.2009, R. Webster &amp; M.-A. Giguère, Lindgren funnel traps (3, RWC).</p><fig id="F11" position="float" orientation="portrait"><label>Map 11.</label><caption><p>Collection localities in New Brunswick, Canada of <italic><tp:taxon-name>Batrisodes frontalis</tp:taxon-name></italic>.</p></caption><graphic xmlns:xlink="http://www.w3.org/1999/xlink" xlink:href="ZooKeys-186-031-g011.jpg" position="float" orientation="portrait" xlink:type="simple"/></fig></tp:treatment-sec><tp:treatment-sec sec-type="Collection and habitat data"><title>Collection and habitat data.</title><p><italic><tp:taxon-name>Batrisodes</tp:taxon-name></italic>speciesare usually found in leaf litter, rotten wood on the forest floor, or in ant nests amongst the ants, particularly beneath the bark of conifers (<xref ref-type="bibr" rid="B15">Chandler 2000</xref>). They are known to be predators or scavengers on mites, earthworms, and the brood of ants (<xref ref-type="bibr" rid="B29">Park 1947</xref>). <italic><tp:taxon-name>Batrisodes frontalis</tp:taxon-name></italic> has been reported from beneath bark in the nests of three species of <italic><tp:taxon-name>Lasius</tp:taxon-name></italic> ants (<xref ref-type="bibr" rid="B37">Wickham 1898</xref>, <xref ref-type="bibr" rid="B38">1900</xref>; <xref ref-type="bibr" rid="B29">Park 1947</xref>). All specimens from New Brunswick were captured in Lindgren funnel traps deployed in a mature hardwood forest, an old red oak forest, an old silver maple forest, a 110-year-old red spruce forest, and an old red pine forest. Adults were captured during June, July, and August.</p></tp:treatment-sec><tp:treatment-sec sec-type="Distribution"><title>Distribution in Canada and Alaska.</title><p>AB, MB<bold>,</bold> ON, QC, <bold>NB</bold> (<xref ref-type="bibr" rid="B17">Davies 1991</xref>).</p></tp:treatment-sec><ref-list><ref id="B15"><mixed-citation xmlns:xlink="http://www.w3.org/1999/xlink" xlink:type="simple"><person-group><name name-style="western"><surname>Chandler</surname><given-names>DS</given-names></name></person-group> (<year>2000</year>)<article-title> [2001]Subfamily Pselaphinae Latreille 1802,</article-title> In: <person-group><name name-style="western"><surname>Newton</surname><given-names>AF</given-names></name><name name-style="western"><surname>Thayer</surname><given-names>MK</given-names></name><name name-style="western"><surname>Ashe</surname><given-names>JS</given-names></name><name name-style="western"><surname>Chandler</surname><given-names>DS</given-names></name></person-group> (<role>Eds</role>). <issue-title>Family 22.</issue-title><source>Staphylinidae Latreille, 1802. In: Arnett RH Jr., Thomas MC (Eds) American Beetles, Archostemata, Myxophaga, Adephaga, Polyphaga: Staphyliniformia. Volume 1. CRC Press, Boca Raton, Florida, xv + 286–295</source>: <fpage>344</fpage>-<lpage>354</lpage>.</mixed-citation></ref><ref id="B29"><mixed-citation xmlns:xlink="http://www.w3.org/1999/xlink" xlink:type="simple"><person-group><name name-style="western"><surname>Park</surname><given-names>O</given-names></name></person-group> (<year>1947</year>)<source> Observations on <italic>Batrisodes</italic> (Coleoptera: Pselaphidae), with particular reference to the American species east of the Rocky Mountains. Bulletin of the Chicago Academy of Sciences 8(3): 45–132, pls. 1-ix.</source></mixed-citation></ref><ref id="B37"><mixed-citation xmlns:xlink="http://www.w3.org/1999/xlink" xlink:type="simple"><person-group><name name-style="western"><surname>Wickham</surname><given-names>HF</given-names></name></person-group> (<year>1898</year>)<source> On Coleoptera found with ants. (Fourth paper). Psyche 8: 219–221, pl. 6.</source></mixed-citation></ref><ref id="B38"><mixed-citation xmlns:xlink="http://www.w3.org/1999/xlink" xlink:type="simple"><person-group><name name-style="western"><surname>Wickham</surname><given-names>HF</given-names></name></person-group> (<year>1900</year>)<article-title> On Coleoptera found with ants. (Fifth paper).</article-title><source>Psyche </source><volume>9</volume>: <fpage>3</fpage>-<lpage>5</lpage>.</mixed-citation></ref><ref id="B17"><mixed-citation xmlns:xlink="http://www.w3.org/1999/xlink" xlink:type="simple"><person-group><name name-style="western"><surname>Davies</surname><given-names>A</given-names></name></person-group> (<year>1991</year>)<source> Family Pselaphidae: short-winged mold beetles [pp. 125–129] In: Bousquet Y (Ed) Checklist of beetles of Canada and Alaska, Publication 1861/E, Agriculture Canada, Research Branch, Ottawa, Ontario, 430 pp.</source></mixed-citation></ref></ref-list></tp:taxon-treatment>
