# Supplementary material for: New Staphylinidae (Coleoptera) records with new collection data from New Brunswick, Canada: Pselaphinae
Source: Zookeys. 2012 Apr 26;(186):31–53. doi: 10.3897/zookeys.186.2505 (PMC3349191; doi:10.3897/zookeys.186.2505)
Supplement: XML Treatment for Brachygluta luniger [file zookeys.186.2505-treatment14.xml]

<!DOCTYPE tp:taxon-treatment
  PUBLIC "-//TaxonX//DTD Taxonomic Treatment Publishing DTD v0 20100105//EN" "tax-treatment-NSO.dtd">
<tp:taxon-treatment xmlns:tp="http://www.plazi.org/taxpub"><tp:treatment-meta><mixed-citation publication-type="journal"><person-group><name><surname>Webster</surname><given-names>Reginald P.</given-names></name><name><surname>Chandler</surname><given-names>Donald S.</given-names></name><name><surname>Sweeney</surname><given-names>Jon D.</given-names></name><name><surname>DeMerchant</surname><given-names>Ian</given-names></name></person-group><article-title>New Staphylinidae (Coleoptera) records with new collection data from New Brunswick, Canada: Pselaphinae</article-title><source>Zookeys</source><day>26</day><month>4</month><year>2012</year><volume>2012</volume><issue>186</issue><fpage>31</fpage><lpage>53</lpage><pub-id pub-id-type="doi">10.3897/zookeys.186.2505</pub-id></mixed-citation></tp:treatment-meta><tp:nomenclature><tp:taxon-name>
                            <tp:taxon-name-part taxon-name-part-type="genus">Brachygluta</tp:taxon-name-part>
                            <tp:taxon-name-part taxon-name-part-type="species">luniger</tp:taxon-name-part>
                        <object-id xmlns:xlink="http://www.w3.org/1999/xlink" xlink:type="simple">http://species-id.net/wiki/Brachygluta_luniger</object-id>
								</tp:taxon-name><tp:taxon-authority>(LeConte, 1849)***</tp:taxon-authority><xref ref-type="fig" rid="F14">Map 14</xref></tp:nomenclature><tp:treatment-sec sec-type="Material examined"><title>Material examined.</title><p><bold>New Brunswick, Gloucester Co.</bold>, near Acadian Historical Village, <named-content xmlns:xlink="http://www.w3.org/1999/xlink" content-type="dwc:verbatimCoordinates" xlink:type="simple">47.7873°N, 65.0797°W</named-content>, 14.VIII.2005, R. P. Webster &amp; G. Pohl, salt marsh, intertidal zone, on patches of bare clay at base of <italic><tp:taxon-name>Spartina patens</tp:taxon-name></italic> on upper margin of tidal stream (10, RWC).</p><fig id="F14" position="float" orientation="portrait"><label>Map 14.</label><caption><p>Collection localities in New Brunswick, Canada of <italic><tp:taxon-name>Brachygluta luniger</tp:taxon-name></italic>.</p></caption><graphic xmlns:xlink="http://www.w3.org/1999/xlink" xlink:href="ZooKeys-186-031-g014.jpg" position="float" orientation="portrait" xlink:type="simple"/></fig></tp:treatment-sec><tp:treatment-sec sec-type="Collection and habitat data"><title>Collection and habitat data.</title><p><italic><tp:taxon-name>Brachygluta luniger</tp:taxon-name></italic> was collected in the intertidal zone of a salt marsh and is known to be associated with salt marshes (<xref ref-type="bibr" rid="B13">Chandler 1997</xref>). The New Brunswick adults were found on small patches of bare clay at the base of salt-meadow grass, <italic><tp:taxon-name>Spartina patens</tp:taxon-name></italic> (Ait.) Muhl., on the upper margin of a tidal stream. Adults were collected during August.</p></tp:treatment-sec><tp:treatment-sec sec-type="Distribution"><title>Distribution in Canada and Alaska.</title><p><bold>NB</bold> (new Canadian record). This species has been reported from Massachusetts south to Florida in the United States (<xref ref-type="bibr" rid="B13">Chandler 1997</xref>).</p></tp:treatment-sec><ref-list><ref id="B13"><mixed-citation xmlns:xlink="http://www.w3.org/1999/xlink" xlink:type="simple"><person-group><name name-style="western"><surname>Chandler</surname><given-names>DS</given-names></name></person-group> (<year>1997</year>)<source> Coleoptera: Pselaphidae. In: A catalogue of the Coleoptera of America north of Mexico. US Department of Agriculture, Agriculture Handbook Number 529-31, 118 pp.</source></mixed-citation></ref></ref-list></tp:taxon-treatment>
