# Supplementary material for: New Staphylinidae (Coleoptera) records with new collection data from New Brunswick, Canada: Pselaphinae
Source: Zookeys. 2012 Apr 26;(186):31–53. doi: 10.3897/zookeys.186.2505 (PMC3349191; doi:10.3897/zookeys.186.2505)
Supplement: XML Treatment for Decarthron abnorme [file zookeys.186.2505-treatment15.xml]

<!DOCTYPE tp:taxon-treatment
  PUBLIC "-//TaxonX//DTD Taxonomic Treatment Publishing DTD v0 20100105//EN" "tax-treatment-NSO.dtd">
<tp:taxon-treatment xmlns:tp="http://www.plazi.org/taxpub"><tp:treatment-meta><mixed-citation publication-type="journal"><person-group><name><surname>Webster</surname><given-names>Reginald P.</given-names></name><name><surname>Chandler</surname><given-names>Donald S.</given-names></name><name><surname>Sweeney</surname><given-names>Jon D.</given-names></name><name><surname>DeMerchant</surname><given-names>Ian</given-names></name></person-group><article-title>New Staphylinidae (Coleoptera) records with new collection data from New Brunswick, Canada: Pselaphinae</article-title><source>Zookeys</source><day>26</day><month>4</month><year>2012</year><volume>2012</volume><issue>186</issue><fpage>31</fpage><lpage>53</lpage><pub-id pub-id-type="doi">10.3897/zookeys.186.2505</pub-id></mixed-citation></tp:treatment-meta><tp:nomenclature><tp:taxon-name>
                            <tp:taxon-name-part taxon-name-part-type="genus">Decarthron</tp:taxon-name-part>
                            <tp:taxon-name-part taxon-name-part-type="species">abnorme</tp:taxon-name-part>
                        <object-id xmlns:xlink="http://www.w3.org/1999/xlink" xlink:type="simple">http://species-id.net/wiki/Decarthron_abnorme</object-id>
								</tp:taxon-name><tp:taxon-authority>(LeConte, 1849)</tp:taxon-authority><xref ref-type="fig" rid="F15">Map 15</xref></tp:nomenclature><tp:treatment-sec sec-type="Material examined"><title>Material examined.</title><p><bold>New Brunswick, Albert Co.</bold>, Shepody N.W.A., New Horton Section, <named-content xmlns:xlink="http://www.w3.org/1999/xlink" content-type="dwc:verbatimCoordinates" xlink:type="simple">45.6940°N, 64.7000°W</named-content>, 29.VI.2004, R. P. Webster, cattail marsh, treading (1, RWC). <bold>Carleton Co.</bold>, Two Mile Brook Fen, <named-content xmlns:xlink="http://www.w3.org/1999/xlink" content-type="dwc:verbatimCoordinates" xlink:type="simple">46.3619°N, 67.6733°W</named-content>, 6.V.2005, M.-A. Giguère &amp; R. P. Webster, old growth eastern white cedar swamp, in litter at base of cedar (1, RWC);trail to Two Mile Brook Fen, <named-content xmlns:xlink="http://www.w3.org/1999/xlink" content-type="dwc:verbatimCoordinates" xlink:type="simple">46.3510°N, 67.6815°W</named-content>, 6.V.2005, M.-A. Giguère &amp; R. P. Webster, cattail and <italic><tp:taxon-name>Carex</tp:taxon-name></italic> marsh, in leaf litter on marsh margin (1, RWC). <bold>Charlotte Co.</bold>, S of Little Pocologan River, <named-content xmlns:xlink="http://www.w3.org/1999/xlink" content-type="dwc:verbatimCoordinates" xlink:type="simple">45.1537°N, 66.2669°W</named-content>, 7.V.2007, R. P. Webster, black spruce and tamarack bog, in litter and moss (1, NBM). <bold>Madawaska Co.</bold>, Loon Lake, 236 m elev., <named-content xmlns:xlink="http://www.w3.org/1999/xlink" content-type="dwc:verbatimCoordinates" xlink:type="simple">47.7839°N, 68.3943°W</named-content>, 21.VII.2010, R. P. Webster, boreal forest, small lake surrounded by sedges, treading sedges near <italic><tp:taxon-name>Myrica</tp:taxon-name></italic> bushes (1 ♂, NBM). <bold>Saint John Co.</bold>, Chance Harbour off Rt. 790, <named-content xmlns:xlink="http://www.w3.org/1999/xlink" content-type="dwc:verbatimCoordinates" xlink:type="simple">45.1374°N, 66.3633°W</named-content>, 15.V.2006, R. P. Webster, raised peatland (with black spruce), treading saturated sphagnum (1, RWC). <bold>Sunbury Co.</bold>, Acadia Research Forest, <named-content xmlns:xlink="http://www.w3.org/1999/xlink" content-type="dwc:verbatimCoordinates" xlink:type="simple">46.0173°N, 66.3741°W</named-content>, 18.VI.2007, R. P. Webster, 8.5 year-old regenerating mixed forest, in sphagnum and leaf litter at bottom of old tire depression (1, RWC). <bold>York Co.</bold>, Charters Settlement, <named-content xmlns:xlink="http://www.w3.org/1999/xlink" content-type="dwc:verbatimCoordinates" xlink:type="simple">45.8282°N, 66.7367°W</named-content>, 9.IV.2005, 29.III.2006, R. P. Webster, <italic><tp:taxon-name>Carex</tp:taxon-name></italic> marsh, in leaf litter at base of trees and shrubs (4, NBM, RWC); same locality and collector but <named-content xmlns:xlink="http://www.w3.org/1999/xlink" content-type="dwc:verbatimCoordinates" xlink:type="simple">45.8430°N, 66.7280°W</named-content>, 29.IX.2004, small sedge marsh, in moist litter (1, RWC): same locality and collector but <named-content xmlns:xlink="http://www.w3.org/1999/xlink" content-type="dwc:verbatimCoordinates" xlink:type="simple">45.8395°N, 66.7391°W</named-content>, 17.VII.2004, 27.VI.2006, 25.VI.2009, mixed forest, u.v. light (6, NBM, RWC); Canterbury, Browns Mountain Fen, <named-content xmlns:xlink="http://www.w3.org/1999/xlink" content-type="dwc:verbatimCoordinates" xlink:type="simple">45.8967°N, 67.6343°W</named-content>, 2.V.2005, M.-A. Giguère &amp; R. P. Webster, calcareous cedar fen, in moss and litter at base of tree (cedar) (1, RWC); 8.4 km W of Tracy off Rt. 645, <named-content xmlns:xlink="http://www.w3.org/1999/xlink" content-type="dwc:verbatimCoordinates" xlink:type="simple">45.68217°N, 66.7894°W</named-content>, 14.V.2008, R. P. Webster, wet alder swamp, in leaf and grass litter on hummocks (1, NBM).</p><fig id="F15" position="float" orientation="portrait"><label>Map 15.</label><caption><p>Collection localities in New Brunswick, Canada of <italic><tp:taxon-name>Decarthron abnorme</tp:taxon-name></italic>.</p></caption><graphic xmlns:xlink="http://www.w3.org/1999/xlink" xlink:href="ZooKeys-186-031-g015.jpg" position="float" orientation="portrait" xlink:type="simple"/></fig></tp:treatment-sec><tp:treatment-sec sec-type="Collection and habitat data"><title>Collection and habitat data.</title><p>In New Brunswick, this common species was collected in various wetland habitats. These included <italic><tp:taxon-name>Carex</tp:taxon-name></italic> marshes, <italic><tp:taxon-name>Carex</tp:taxon-name></italic> marsh with scattered cattails (<italic><tp:taxon-name>Typha</tp:taxon-name></italic> sp.), a cattail marsh, a black spruce (<italic><tp:taxon-name>Picea mariana</tp:taxon-name></italic> (Mill.) B.S.P.) and tamarack (<italic><tp:taxon-name>Larix laricina</tp:taxon-name></italic> (Du Roi) K. Koch) bog, a coastal raised peatland with black spruce, an old eastern white cedar swamp, a regenerating mixed forest, along a lake margin among <italic><tp:taxon-name>Carex</tp:taxon-name></italic>, and in a wet alder (<italic><tp:taxon-name>Alnus</tp:taxon-name></italic> sp.) swamp. Adults were sifted from moss and litter at bases of trees and marsh margins, sphagnum and leaf litter, and leaf and grass litter on hummocks (alder swamp). Other adults were collected by treading vegetation in cattail and <italic><tp:taxon-name>Carex</tp:taxon-name></italic> marshes, <italic><tp:taxon-name>Carex</tp:taxon-name></italic> near <italic><tp:taxon-name>Myrica</tp:taxon-name></italic> bushes on a lake margin, and a saturated sphagnum mat in bog. Some adults were collected at an ultraviolet light near a mixed forest. This species is most commonly taken from leaf litter along the margins of streams, ponds, and marshes, and from sphagnum moss (<xref ref-type="bibr" rid="B13">Chandler 1997</xref>). Adults were captured during late March, April, May, June, July, and September.<!--PageBreak--></p></tp:treatment-sec><tp:treatment-sec sec-type="Distribution"><title>Distribution in Canada and Alaska.</title><p>NT, BC, AB, SK, MB, ON, QC, <bold>NB</bold>, NS (<xref ref-type="bibr" rid="B17">Davies 1991</xref>; <xref ref-type="bibr" rid="B23">Majka et al. 2011</xref>; CNC specimens) [reported from NB by <xref ref-type="bibr" rid="B23">Majka et al. (2011)</xref> in error, C. Majka, personal communication].</p></tp:treatment-sec><ref-list><ref id="B13"><mixed-citation xmlns:xlink="http://www.w3.org/1999/xlink" xlink:type="simple"><person-group><name name-style="western"><surname>Chandler</surname><given-names>DS</given-names></name></person-group> (<year>1997</year>)<source> Coleoptera: Pselaphidae. In: A catalogue of the Coleoptera of America north of Mexico. US Department of Agriculture, Agriculture Handbook Number 529-31, 118 pp.</source></mixed-citation></ref><ref id="B17"><mixed-citation xmlns:xlink="http://www.w3.org/1999/xlink" xlink:type="simple"><person-group><name name-style="western"><surname>Davies</surname><given-names>A</given-names></name></person-group> (<year>1991</year>)<source> Family Pselaphidae: short-winged mold beetles [pp. 125–129] In: Bousquet Y (Ed) Checklist of beetles of Canada and Alaska, Publication 1861/E, Agriculture Canada, Research Branch, Ottawa, Ontario, 430 pp.</source></mixed-citation></ref><ref id="B23"><mixed-citation xmlns:xlink="http://www.w3.org/1999/xlink" xlink:type="simple"><person-group><name name-style="western"><surname>Majka</surname><given-names>CG</given-names></name><name name-style="western"><surname>Chandler</surname><given-names>DS</given-names></name><name name-style="western"><surname>Donahue</surname><given-names>CP</given-names></name></person-group> (<year>2011</year>)<source> Checklist of the beetles of Maine, USA.</source><publisher-name>Empty Mirrors Press, Halifax</publisher-name>, <publisher-loc>Nova Scotia</publisher-loc>, <lpage>328</lpage> pp.</mixed-citation></ref></ref-list></tp:taxon-treatment>
