# Supplementary material for: New Staphylinidae (Coleoptera) records with new collection data from New Brunswick, Canada: Pselaphinae
Source: Zookeys. 2012 Apr 26;(186):31–53. doi: 10.3897/zookeys.186.2505 (PMC3349191; doi:10.3897/zookeys.186.2505)
Supplement: XML Treatment for Eutrichites zonatus [file zookeys.186.2505-treatment16.xml]

<!DOCTYPE tp:taxon-treatment
  PUBLIC "-//TaxonX//DTD Taxonomic Treatment Publishing DTD v0 20100105//EN" "tax-treatment-NSO.dtd">
<tp:taxon-treatment xmlns:tp="http://www.plazi.org/taxpub"><tp:treatment-meta><mixed-citation publication-type="journal"><person-group><name><surname>Webster</surname><given-names>Reginald P.</given-names></name><name><surname>Chandler</surname><given-names>Donald S.</given-names></name><name><surname>Sweeney</surname><given-names>Jon D.</given-names></name><name><surname>DeMerchant</surname><given-names>Ian</given-names></name></person-group><article-title>New Staphylinidae (Coleoptera) records with new collection data from New Brunswick, Canada: Pselaphinae</article-title><source>Zookeys</source><day>26</day><month>4</month><year>2012</year><volume>2012</volume><issue>186</issue><fpage>31</fpage><lpage>53</lpage><pub-id pub-id-type="doi">10.3897/zookeys.186.2505</pub-id></mixed-citation></tp:treatment-meta><tp:nomenclature><tp:taxon-name>
                            <tp:taxon-name-part taxon-name-part-type="genus">Eutrichites</tp:taxon-name-part>
                            <tp:taxon-name-part taxon-name-part-type="species">zonatus</tp:taxon-name-part>
                        <object-id xmlns:xlink="http://www.w3.org/1999/xlink" xlink:type="simple">http://species-id.net/wiki/Eutrichites_zonatus</object-id>
								</tp:taxon-name><tp:taxon-authority>(Brendel, 1865)**</tp:taxon-authority><xref ref-type="fig" rid="F16">Map 16</xref></tp:nomenclature><tp:treatment-sec sec-type="Material examined"><title>Material examined.</title><p><bold>New Brunswick, York Co.</bold>, Fredericton, at Saint John River, <named-content xmlns:xlink="http://www.w3.org/1999/xlink" content-type="dwc:verbatimCoordinates" xlink:type="simple">45.9588°N, 66.6254°W</named-content>, 4.VII.2004, R. P. Webster, river margin, in drift material (mostly maple seeds) (1, RWC); Charters Settlement, <named-content xmlns:xlink="http://www.w3.org/1999/xlink" content-type="dwc:verbatimCoordinates" xlink:type="simple">45.8395°N, 66.7391°W</named-content>, 27.VI.2006, 25.VI.2009, R. P. Webster, mixed forest, u.v. light (5, RWC).</p><fig id="F16" position="float" orientation="portrait"><label>Map 16.</label><caption><p>Collection localities in New Brunswick, Canada of <italic><tp:taxon-name>Eutrichites zonatus</tp:taxon-name></italic>.</p></caption><graphic xmlns:xlink="http://www.w3.org/1999/xlink" xlink:href="ZooKeys-186-031-g016.jpg" position="float" orientation="portrait" xlink:type="simple"/></fig></tp:treatment-sec><tp:treatment-sec sec-type="Collection and habitat data"><title>Collection and habitat data.</title><p>One specimen was sifted from drift material consisting mostly of maple seeds along a river margin. Other adults were captured at an ultraviolet light deployed near a mixed forest. Members of this species have been taken from grass debris, old river drift, and in sawdust and can be commonly taken at lights in the United States (<xref ref-type="bibr" rid="B13">Chandler 1997</xref>). Adults were captured during June and July.</p></tp:treatment-sec><tp:treatment-sec sec-type="Distribution"><title>Distribution in Canada and Alaska.</title><p>ON, QC, <bold>NB</bold> (<xref ref-type="bibr" rid="B17">Davies 1991</xref>).</p></tp:treatment-sec><ref-list><ref id="B13"><mixed-citation xmlns:xlink="http://www.w3.org/1999/xlink" xlink:type="simple"><person-group><name name-style="western"><surname>Chandler</surname><given-names>DS</given-names></name></person-group> (<year>1997</year>)<source> Coleoptera: Pselaphidae. In: A catalogue of the Coleoptera of America north of Mexico. US Department of Agriculture, Agriculture Handbook Number 529-31, 118 pp.</source></mixed-citation></ref><ref id="B17"><mixed-citation xmlns:xlink="http://www.w3.org/1999/xlink" xlink:type="simple"><person-group><name name-style="western"><surname>Davies</surname><given-names>A</given-names></name></person-group> (<year>1991</year>)<source> Family Pselaphidae: short-winged mold beetles [pp. 125–129] In: Bousquet Y (Ed) Checklist of beetles of Canada and Alaska, Publication 1861/E, Agriculture Canada, Research Branch, Ottawa, Ontario, 430 pp.</source></mixed-citation></ref></ref-list></tp:taxon-treatment>
