# Supplementary material for: New Staphylinidae (Coleoptera) records with new collection data from New Brunswick, Canada: Pselaphinae
Source: Zookeys. 2012 Apr 26;(186):31–53. doi: 10.3897/zookeys.186.2505 (PMC3349191; doi:10.3897/zookeys.186.2505)
Supplement: XML Treatment for Reichenbachia corporalis [file zookeys.186.2505-treatment17.xml]

<!DOCTYPE tp:taxon-treatment
  PUBLIC "-//TaxonX//DTD Taxonomic Treatment Publishing DTD v0 20100105//EN" "tax-treatment-NSO.dtd">
<tp:taxon-treatment xmlns:tp="http://www.plazi.org/taxpub"><tp:treatment-meta><mixed-citation publication-type="journal"><person-group><name><surname>Webster</surname><given-names>Reginald P.</given-names></name><name><surname>Chandler</surname><given-names>Donald S.</given-names></name><name><surname>Sweeney</surname><given-names>Jon D.</given-names></name><name><surname>DeMerchant</surname><given-names>Ian</given-names></name></person-group><article-title>New Staphylinidae (Coleoptera) records with new collection data from New Brunswick, Canada: Pselaphinae</article-title><source>Zookeys</source><day>26</day><month>4</month><year>2012</year><volume>2012</volume><issue>186</issue><fpage>31</fpage><lpage>53</lpage><pub-id pub-id-type="doi">10.3897/zookeys.186.2505</pub-id></mixed-citation></tp:treatment-meta><tp:nomenclature><tp:taxon-name>
                            <tp:taxon-name-part taxon-name-part-type="genus">Reichenbachia</tp:taxon-name-part>
                            <tp:taxon-name-part taxon-name-part-type="species">corporalis</tp:taxon-name-part>
                        <object-id xmlns:xlink="http://www.w3.org/1999/xlink" xlink:type="simple">http://species-id.net/wiki/Reichenbachia_corporalis</object-id>
								</tp:taxon-name><tp:taxon-authority>Casey, 1897**</tp:taxon-authority><xref ref-type="fig" rid="F17">Map 17</xref></tp:nomenclature><tp:treatment-sec sec-type="Material examined"><title>Material examined. </title><p><bold>New Brunswick, Carleton Co.</bold>, Two Mile Brook Fen, <named-content xmlns:xlink="http://www.w3.org/1999/xlink" content-type="dwc:verbatimCoordinates" xlink:type="simple">46.3619°N, 67.6733°W</named-content>, 6.V.2005, M.-A. Giguère &amp; R. P. Webster, old growth eastern white cedar swamp, in litter at base of cedar (1, RWC). <bold>Charlotte Co.</bold>, <italic>ca</italic>. 9 km NW of New River, <named-content xmlns:xlink="http://www.w3.org/1999/xlink" content-type="dwc:verbatimCoordinates" xlink:type="simple">45.2117°N, 66.6436°W</named-content>, 13.VI.2008, R. P. Webster, eastern white cedar swamp, in sphagnum and grasses under alders (1, NBM). <bold>Northumberland Co.</bold>, Goodfellow Brook P.N.A., <named-content xmlns:xlink="http://www.w3.org/1999/xlink" content-type="dwc:verbatimCoordinates" xlink:type="simple">46.8943°N, 65.3796°W</named-content>, 23.V.2007, R. P. Webster, old growth eastern white cedar swamp (many vernal pools), in litter, grasses and moss on hummocks near water (1, RWC). <bold>Queens Co.</bold>, W of Jemseg at “Trout Creek”, <named-content xmlns:xlink="http://www.w3.org/1999/xlink" content-type="dwc:verbatimCoordinates" xlink:type="simple">45.8227°N, 66.1240°W</named-content>, 9.V.2004, 4.VI.2004, R. P. Webster, silver maple swamp, sifting litter at base of large tree (2, RWC). <bold>Sunbury Co.</bold>, Portobello Creek N.W.A., Maugerville, <named-content xmlns:xlink="http://www.w3.org/1999/xlink" content-type="dwc:verbatimCoordinates" xlink:type="simple">45.8992°N, 66.4248°W</named-content>, 18.VI.2004, R. P. Webster, silver maple forest, u.v. light trap (1, RWC); Sunpoke Lake marsh, <named-content xmlns:xlink="http://www.w3.org/1999/xlink" content-type="dwc:verbatimCoordinates" xlink:type="simple">45.7663°N, 66.5537°W</named-content>, 11.IX.2005, R. P. Webster, seasonally flooded marsh, in moist litter under <italic><tp:taxon-name>Myrica gale</tp:taxon-name></italic> L. bushes (1, RWC); Acadia Research Forest, <named-content xmlns:xlink="http://www.w3.org/1999/xlink" content-type="dwc:verbatimCoordinates" xlink:type="simple">45.9866°N, 66.3841°W</named-content>, 2–9.VI.2009, R. Webster &amp; M.-A. Giguère, red spruce forest with red maple and balsam fir, Lindgren funnel trap (1, AFC). <bold>York Co.</bold>, Charters Settlement, <named-content xmlns:xlink="http://www.w3.org/1999/xlink" content-type="dwc:verbatimCoordinates" xlink:type="simple">45.8282°N, 66.7367°W</named-content>, 9.IV.2005, R. P. Webster, <italic><tp:taxon-name>Carex</tp:taxon-name></italic> marsh, in leaf litter at base of trees and shrubs (2, RWC); same locality and collector but <named-content xmlns:xlink="http://www.w3.org/1999/xlink" content-type="dwc:verbatimCoordinates" xlink:type="simple">45.8428°N, 66.7235°W</named-content>, 9.IX.2005, 1.IV.2006, mixed forest, in leaf litter and <!--PageBreak-->moss near small brook (2, RWC); Mazerolle Settlement, <named-content xmlns:xlink="http://www.w3.org/1999/xlink" content-type="dwc:verbatimCoordinates" xlink:type="simple">45.8729°N, 66.8311°W</named-content>, 9.IV.2006, R. P. Webster, stream margin, in leaf litter at base of northern (eastern) white cedar (3, NBM).</p><fig id="F17" position="float" orientation="portrait"><label>Map 17.</label><caption><p>Collection localities in New Brunswick, Canada of <italic><tp:taxon-name>Reichenbachia corporalis</tp:taxon-name></italic>.</p></caption><graphic xmlns:xlink="http://www.w3.org/1999/xlink" xlink:href="ZooKeys-186-031-g017.jpg" position="float" orientation="portrait" xlink:type="simple"/></fig></tp:treatment-sec><tp:treatment-sec sec-type="Collection and habitat data"><title>Collection and habitat data.</title><p>In New Brunswick, adults of this species were collected in old eastern white cedar swamps and forests, silver maple swamps, a red spruce forest, a mixed forest, a <italic><tp:taxon-name>Carex</tp:taxon-name></italic> marsh, and a seasonally flooded marsh. Adults were sifted from leaf and/or conifer litter at the bases of trees, from sphagnum and grasses under alders and on hummocks near vernal pond margins, in moist leaf litter under <italic><tp:taxon-name>Myrica gale</tp:taxon-name></italic> L. bushes, and from leaf litter and moss near brook margins. One adult was collected in an ultraviolet light trap and another from a Lindgren funnel trap. Members of this species have been taken from sphagnum moss and from leaf litter of an alder/birch (<italic><tp:taxon-name>Betula</tp:taxon-name></italic> sp.) mixture at the edge of a freshwater marsh (<xref ref-type="bibr" rid="B13">Chandler 1997</xref>). Adults were captured during April, May, June, and September.</p></tp:treatment-sec><tp:treatment-sec sec-type="Distribution"><title>Distribution in Canada and Alaska.</title><p>MB,ON, QC, <bold>NB</bold> (<xref ref-type="bibr" rid="B17">Davies 1991</xref>; <xref ref-type="bibr" rid="B4">Carlton 2003</xref>) [reported from NB by <xref ref-type="bibr" rid="B23">Majka et al. (2011)</xref> in error, C. Majka, personal communication].</p></tp:treatment-sec><ref-list><ref id="B13"><mixed-citation xmlns:xlink="http://www.w3.org/1999/xlink" xlink:type="simple"><person-group><name name-style="western"><surname>Chandler</surname><given-names>DS</given-names></name></person-group> (<year>1997</year>)<source> Coleoptera: Pselaphidae. In: A catalogue of the Coleoptera of America north of Mexico. US Department of Agriculture, Agriculture Handbook Number 529-31, 118 pp.</source></mixed-citation></ref><ref id="B17"><mixed-citation xmlns:xlink="http://www.w3.org/1999/xlink" xlink:type="simple"><person-group><name name-style="western"><surname>Davies</surname><given-names>A</given-names></name></person-group> (<year>1991</year>)<source> Family Pselaphidae: short-winged mold beetles [pp. 125–129] In: Bousquet Y (Ed) Checklist of beetles of Canada and Alaska, Publication 1861/E, Agriculture Canada, Research Branch, Ottawa, Ontario, 430 pp.</source></mixed-citation></ref><ref id="B4"><mixed-citation xmlns:xlink="http://www.w3.org/1999/xlink" xlink:type="simple"><person-group><name name-style="western"><surname>Carlton</surname><given-names>CE</given-names></name></person-group> (<year>2003</year>)<article-title> Revision of <italic>Reichenbachia</italic> of eastern North America (Coleoptera, Staphylinidae, Pselaphinae).</article-title> In: <person-group><name name-style="western"><surname>Cuccodoro</surname><given-names>G</given-names></name><name name-style="western"><surname>Leschen</surname><given-names>RAB</given-names></name></person-group> (<role>Eds</role>). <issue-title> Systematics of Coleoptera: papers celebrating the retirement of Ivan Löbl.</issue-title><source>Memoirs on Entomology, International </source><volume>17</volume>: <fpage>483</fpage>–<lpage>563</lpage>.</mixed-citation></ref><ref id="B23"><mixed-citation xmlns:xlink="http://www.w3.org/1999/xlink" xlink:type="simple"><person-group><name name-style="western"><surname>Majka</surname><given-names>CG</given-names></name><name name-style="western"><surname>Chandler</surname><given-names>DS</given-names></name><name name-style="western"><surname>Donahue</surname><given-names>CP</given-names></name></person-group> (<year>2011</year>)<source> Checklist of the beetles of Maine, USA.</source><publisher-name>Empty Mirrors Press, Halifax</publisher-name>, <publisher-loc>Nova Scotia</publisher-loc>, <lpage>328</lpage> pp.</mixed-citation></ref></ref-list></tp:taxon-treatment>
